# Supplementary material for: Level of Physical Activity in Pregnant Populations from Different Geographic Regions: A Systematic Review
Source: J Clin Med. 2022 Aug 8;11(15):4638. doi: 10.3390/jcm11154638 (PMC9369818; doi:10.3390/jcm11154638)
Supplement: Supplementary file 1 [file jcm-11-04638-s001.zip]

Archive with 1 entries (1 files):
- jcm-1784687-supplementary.pdf
